# Supplementary material for: Endogenous Signaling Molecule Activating (ESMA) CARs: A Novel CAR Design Showing a Favorable Risk to Potency Ratio for the Treatment of Triple Negative Breast Cancer
Source: Int J Mol Sci. 2024 Jan 3;25(1):615. doi: 10.3390/ijms25010615 (PMC10779313; doi:10.3390/ijms25010615)
Supplement: Supplementary file 1 [file ijms-25-00615-s001.zip]

Archive with 1 entries (1 files):
- ijms-2775208-supplementary.pdf
